# Supplementary material for: Biogenic Waste from Two Varieties of Plantain in Ghana Contain Pectin with Potential Binding Properties in Conventional Tablets
Source: ScientificWorldJournal. 2024 Jun 17;2024:5461358. doi: 10.1155/2024/5461358 (PMC11196187; doi:10.1155/2024/5461358)
Supplement: Supplementary Materials — Supplementary 1. PPCD: Pre- and postcompression analysis of the formulated tablets. Supplementary 2. FTIR Supplementary: Drug-excipient compatibility IR of the PPP varieties and paracetamol. [file 5461358.f1.zip]

Archive with 3 entries (3 files):
- FTIR Supplementary (1).docx
- PPP Binder Granules.pdf
- Supplementary Description.docx
